# Supplementary material for: Designing for Shape Memory in Additive Manufacturing of Cu–Al–Ni Shape Memory Alloy Processed by Laser Powder Bed Fusion
Source: Materials (Basel). 2022 Sep 9;15(18):6284. doi: 10.3390/ma15186284 (PMC9501362; doi:10.3390/ma15186284)
Supplement: Supplementary file 1 [file materials-15-06284-s001.zip]

Archive with 1 entries (1 files):
- materials-1865829-supplementary.mp4
